# Supplementary material for: Multipath: An R Package to Generate Integrated Reproducible Pathway Models
Source: Biology (Basel). 2020 Dec 21;9(12):483. doi: 10.3390/biology9120483 (PMC7766416; doi:10.3390/biology9120483)
Supplement: Supplementary file 1 [file biology-09-00483-s001.zip]

Archive with 3 entries (2 files):
- biology-993658-Supplementary Materials/
- biology-993658-Supplementary Materials/File S1.pdf
- biology-993658-Supplementary Materials/File S2.pdf
